# Supplementary material for: COMBImage: a modular parallel processing framework for pairwise drug combination analysis that quantifies temporal changes in label-free video microscopy movies
Source: BMC Bioinformatics. 2018 Nov 26;19:453. doi: 10.1186/s12859-018-2458-x (PMC6257977; doi:10.1186/s12859-018-2458-x)
Supplement: Supplementary file 3 — Video microscopy movie 3. 13 frames of the time-lapse microscopy movie (.tif format) corresponding to normal astrocytes when treated with the combination concentration (CPD-1, SAHA) = (2μM, 7μM). (ZIP 18,617 kb) [file 12859_2018_2458_MOESM3_ESM.zip]

Archive with 13 entries (13 files):
- 1_I18_1_2017y06m30d_07h00m.tif
- 1_I18_1_2017y06m27d_08h00m.tif
- 1_I18_1_2017y06m27d_14h00m.tif
- 1_I18_1_2017y06m27d_20h00m.tif
- 1_I18_1_2017y06m28d_02h00m.tif
- 1_I18_1_2017y06m28d_08h00m.tif
- 1_I18_1_2017y06m28d_14h00m.tif
- 1_I18_1_2017y06m28d_20h00m.tif
- 1_I18_1_2017y06m29d_02h00m.tif
- 1_I18_1_2017y06m29d_08h00m.tif
- 1_I18_1_2017y06m29d_14h00m.tif
- 1_I18_1_2017y06m29d_20h00m.tif
- 1_I18_1_2017y06m30d_02h00m.tif
