# Supplementary material for: COMBImage: a modular parallel processing framework for pairwise drug combination analysis that quantifies temporal changes in label-free video microscopy movies
Source: BMC Bioinformatics. 2018 Nov 26;19:453. doi: 10.1186/s12859-018-2458-x (PMC6257977; doi:10.1186/s12859-018-2458-x)
Supplement: Supplementary file 5 — Video microscopy movie 5. 13 frames of the time-lapse microscopy movie (.tif format) corresponding to the resistant GIC clone U3065−c475 when treated with the combination concentration (CPD-1, SAHA) = (2μM, 7μM). (ZIP 17,362 kb) [file 12859_2018_2458_MOESM5_ESM.zip]

Archive with 13 entries (13 files):
- 1_I18_1_2017y06m30d_06h12m.tif
- 1_I18_1_2017y06m27d_07h12m.tif
- 1_I18_1_2017y06m27d_13h12m.tif
- 1_I18_1_2017y06m27d_19h12m.tif
- 1_I18_1_2017y06m28d_01h12m.tif
- 1_I18_1_2017y06m28d_07h12m.tif
- 1_I18_1_2017y06m28d_13h12m.tif
- 1_I18_1_2017y06m28d_19h12m.tif
- 1_I18_1_2017y06m29d_01h12m.tif
- 1_I18_1_2017y06m29d_07h12m.tif
- 1_I18_1_2017y06m29d_13h12m.tif
- 1_I18_1_2017y06m29d_19h12m.tif
- 1_I18_1_2017y06m30d_01h12m.tif
