# Supplementary material for: COMBImage: a modular parallel processing framework for pairwise drug combination analysis that quantifies temporal changes in label-free video microscopy movies
Source: BMC Bioinformatics. 2018 Nov 26;19:453. doi: 10.1186/s12859-018-2458-x (PMC6257977; doi:10.1186/s12859-018-2458-x)
Supplement: Supplementary file 7 — Video microscopy movie 7. Time-lapse microscopy movie (.tif format) detected as an outlier and subsequently removed from all processing steps, during image quality control. (ZIP 18,130 kb) [file 12859_2018_2458_MOESM7_ESM.zip]

Archive with 15 entries (15 files):
- 1_O21_1_2017y06m29d_18h48m.tif
- 1_O21_1_2017y06m30d_00h48m.tif
- 1_O21_1_2017y06m30d_05h48m.tif
- 1_O21_1_2017y06m26d_18h48m.tif
- 1_O21_1_2017y06m27d_00h48m.tif
- 1_O21_1_2017y06m27d_06h48m.tif
- 1_O21_1_2017y06m27d_12h48m.tif
- 1_O21_1_2017y06m27d_18h48m.tif
- 1_O21_1_2017y06m28d_00h48m.tif
- 1_O21_1_2017y06m28d_06h48m.tif
- 1_O21_1_2017y06m28d_12h48m.tif
- 1_O21_1_2017y06m28d_18h48m.tif
- 1_O21_1_2017y06m29d_00h48m.tif
- 1_O21_1_2017y06m29d_06h48m.tif
- 1_O21_1_2017y06m29d_12h48m.tif
